# Supplementary material for: Effect of Trehalose and Lactose Treatments on the Freeze-Drying Resistance of Lactic Acid Bacteria in High-Density Culture
Source: Microorganisms. 2022 Dec 23;11(1):48. doi: 10.3390/microorganisms11010048 (PMC9866448; doi:10.3390/microorganisms11010048)
Supplement: Supplementary file 1 [file microorganisms-11-00048-s001.zip]

Archive with 1 entries (1 files):
- microorganisms-2004834-supplementary.pdf
